# Supplementary material for: Is ChatGPT 3.5 smarter than Otolaryngology trainees? A comparison study of board style exam questions
Source: PLoS One. 2024 Sep 26;19(9):e0306233. doi: 10.1371/journal.pone.0306233 (PMC11426521; doi:10.1371/journal.pone.0306233)
Supplement: S1 Dataset — (XLSX) [file pone.0306233.s001.xlsx]

## Sheet: Participant Answers
		1	2	3	4	5	6	7	8	9	10	11	12	13	14	15	16	17	18	19	20	21	22	23	24	25	26	27	28	29	30
Timestamp	What is your education level?	A 40 y.o male presents to the emergency room with concerns of right ear otalgia and otorrhea for the last week. He notes having greenish discolored drainage from his right ear. Which of the following microbes is the most likely cause of his infection?	The levator palpebrae superioris muscle is suspended by which of the following structures?	A patient is seen in otology clinic with concerns of hearing loss. Audiogram is evident for a notch at 2000KHz. The patient’s father had some “stapes” surgery when he was a child which helped his hearing. During surgery, a blood vessel was noted running through the stapes footplate and the surgery was aborted, what is this structure derived from?	24-year-old male has a right sided vestibular neurofibroma, pigmented iris hamartomas, and hyperpigmented skin macules. The patient is diagnosed with a genetic condition. What chromosome is this defect located on?	A 65-year-old female presents to your clinic after a Mohs resection of her basal cell carcinoma from her nasal tip and right nasal ala. The ablative surgeon had to resect more than initially anticipated leaving a large defect. You discuss with the patient a two-step reconstruction with a paramedian forehead flap. What is the ideal location and arterial pedicle of the flap?	A 13-year-old female with history of asthma which is well controlled with a leukotriene receptor agonist presents to the emergency room with a sore throat, runny nose, and nasal congestion. Which of the following virus is the most likely cause of her current condition?	A 45-year-old female presents with chronic sialadenitis of her submandibular glands. Blood work confirms the presence of anti-SS-A and anti-SS-B antibodies. The patient should be counseled on an increased risk of which of the following malignancies?	Which of the following is true of papillary thyroid carcinoma?	A 2 year old male was brought to the emergency room after parents noted a significant cough episode while eating peanuts. Chest x-ray does not demonstrate a radiopaque object in the lungs. The patient is noted to have some expiratory stridor but is doing well otherwise. What is the next best step?	What is the anterior boundary of the frontal recess?	A 60-year-old man was seen in the emergency room as a level 1 trauma consult. On a CT maxillofacial scan the patient is noted to have a left zygomaticomaxillary complex fracture along with a bony mass in the sinonasal tract. Which of the following sinuses are most frequently involved with osteomas?	A 25-year-old male is seen in the preoperative area and consent is being discussed with the patient as he will be having an awake laryngoscopy with excision of respiratory papillomatosis disease. You discuss the need to inject Bevacizumab (Avastin) after the laser ablation of the lesions. The patient asks what is the mechanism of action of Avastin?	A 2-year-old male is seen in your clinic with concerns of chronic sinusitis. On anterior rhinoscopy there is evidence of bilateral nasal cavity polyposis. The mom states the patient had a history of delayed passage of meconium, but otherwise no relevant history was noted. Which of the following is the underlying mechanism of the likely diagnosis?	Which of the following is an indication for a parathyroidectomy procedure for a patient with asymptomatic primary hyperparathyroidism?	A 57-year-old male is scheduled for a bicoronal procedure to resect an esthesinoneuroblastoma from the anterior cranial vault. The anterior skull base reconstruction was to be performed with a temporalis muscle flap, however, the resident accidently cut both superior temporal arteries. What is the next best step?	Which of the following is true of primary hyperparathyroidism	A 24-year-old female presents for follow up after having sinus surgery last week. She notes having clear rhinorrhea that worsens with leaning over. This fluid was sent for analysis and is confirmed to be cerebrospinal fluid (CSF). Which of the following location is the likely cause of this iatrogenic CSF leak?	Which of the following findings would require an intraoperative neck dissection during a parotidectomy?	A 30 year old male with long standing history of sinonasal disease presents to clinic with a nasal congestion, thick purulent nasal discharge, headaches, facial pain, and fevers. Culture of the drainage will likely grow which of the following bacteria?	A 70 year old male with history of kidney transplant presents to the emergency room with headaches and purulent nasal drainage. CT scan is evident for right maxillary sinusitis. Nasal endoscopy is evident for black eschar of the middle turbinate. Biopsy of this area is consistent with septate hyphae with 45 degree branching pattern. Which of the following is the correct treatment?	A 50 year old male recently had a tracheostomy tube placed in the operating room after being intubated for 14 days due to a severe COVID infection. The patient is now having significant bleeding from the tracheostomy site and a trachea-innominate artery fistula is suspected. What is the first step in management?	What subtype of basal cell carcinoma is more aggressive mandating a larger resection?	A 45 year old female is seen in laryngology clinic with recent diagnosis of sarcoidosis by her pulmonologist. Flexible laryngoscopy may demonstrate a lesion in which of the following structures?	A 45-year-old male from presents to your clinic for evaluation of a nasal mass. He recently immigrated from Israel to the United States. Biopsy of the nasal mass demonstrates foamy histiocytes with a “moth-eaten” appearance of the cytoplasm. Additionally, there are large plasma cells with birefringent inclusions. What is the diagnosis?	A 74-year-old female is evaluated in a neurology clinic for fatigue and double vision. She notes her double vision starts in the evenings with associated eyelid drooping. Extensive workup shows an antibody against the acetylcholine receptors. Chest x-ray demonstrates a widened mediastinum suggestive of a thymoma. What pharyngeal pouch does the thymus derive from?	A 12-year-old female is seen in clinic with concerns of sleep disturbances. Patient describes having repetitive leg twitching causing poor sleep and fatigue during the day. A sleep study demonstrates twitching of the anterior tibialis muscle. What is the correct diagnosis?	A 4 year old male is seen in an otolaryngology clinic with concerns for obstructive nasal breathing. Operative biopsy of the lesion confirms the diagnosis. Pathology is concerning a poorly differentiated lesion with Z bands. What is the diagnosis?	A 28-year-old female presents to your clinic with concerns of voice changes. Upon hearing her voice, you notice occasional breaks in her voice during speech. She states her voice gets better when going out with friends. Flexible laryngoscopy confirms the diagnosis. Which of the following medications can help with her voice?	A 45 year old male was seen in the emergency room after being assaulted in the bar. A CT scan of the temporal bones is evident for a otic capsule involving fracture. The patient has a facial nerve palsy of house Brackman VI/VI. Which of the following area along the course of the facial nerve is likely involved in the fracture?	A nurse is having difficulty passing a nasogastric tube into a premature infant in the NICU. A bedside flexible laryngoscopy confirms the diagnosis. Which of the following are associated with the above diagnosis?	Score	Percentage	Average
2023-06-27 22:03:01	MS1	C) Streptococcus pneumoniae	A) Medial canthal tendon	e) 1st branchial pouch	C) 11	A) Left sided flap based on the supratrochlear artery.	A) Rhinovirus	E) Mucosa-associated lymphoid tissue lymphoma	B) This disease is associated with TP53 mutation.	B) Flexible laryngoscopy	A) Aggar nasi cell	A) Maxillary sinus	E) TNF-Alpha inhibitor	A) Mutation in a gene that regulates an electrolyte transporter protein.	C) Serum calcium level is 0.5 mg/dl greater than the upper limit of normal.	A) Continue with the planned temporalis muscle flap.	A) Is caused by one or more parathyroid adenoma in only 20% of cases.	A) Fovea ethmoidalis	D) A high grade mucoepidermoid carcinoma	B) Moraxella catarrhalis	D) IV Amphotericin	A) Hyperinflate the tracheostomy balloon cuff.	A) Nodular	D) Epiglottis	B) Basal cell carcinoma	C) 3rd	C) Restless leg syndrome	E) Squamous cell carcinoma	A) Propranolol	C) As it exits the stylomastoid foreman	B) Cleft palate	12	40	28.75
2023-08-09 21:06:53	MS1	A) Pseudomonas aeruginosa	C) Lockwood ligament	b) 2nd branchial groove	D) 15	B) Right sided flap based on the supraorbital artery	A) Rhinovirus	E) Mucosa-associated lymphoid tissue lymphoma	E) It is associated with hyperparathyroidism.	a) CT scan of the neck and chest	D) Superior turbinate	C) Frontal sinus	C) RANKL inhibitor	B) Mutation in a gene that regulates mRNA silencing.	C) Serum calcium level is 0.5 mg/dl greater than the upper limit of normal.	B) Radial forearm free flap	A) Is caused by one or more parathyroid adenoma in only 20% of cases.	A) Fovea ethmoidalis	C) An adenoid cystic carcinoma involving the facial nerve.	C) Bacteroides fragilis	D) IV Amphotericin	A) Hyperinflate the tracheostomy balloon cuff.	D) Deep	D) Epiglottis	D) Rhinoscleroma	D) 4th	D) Periodic limb movement disorder	A) Juvenile Nasopharyngeal Angiofibroma	B) Botulism toxin	B) The perigeniculate region	B) Cleft palate	10	33.3
2023-08-09 21:07:35	MS1	A) Pseudomonas aeruginosa	B) Lateral canthal tendon	d) 2nd branchial arch	C) 11	B) Right sided flap based on the supraorbital artery	A) Rhinovirus	E) Mucosa-associated lymphoid tissue lymphoma	E) It is associated with hyperparathyroidism.	B) Flexible laryngoscopy	B) Ethmoid bulla	B) Anterior ethmoid sinus	D) mTOR inhibitor	E) Mutation of a dynein arm protein.	C) Serum calcium level is 0.5 mg/dl greater than the upper limit of normal.	B) Radial forearm free flap	A) Is caused by one or more parathyroid adenoma in only 20% of cases.	D) Lamina papyracea	D) A high grade mucoepidermoid carcinoma	C) Bacteroides fragilis	D) IV Amphotericin	A) Hyperinflate the tracheostomy balloon cuff.	E) Pigmented	B) True vocal fold	D) Rhinoscleroma	D) 4th	D) Periodic limb movement disorder	A) Juvenile Nasopharyngeal Angiofibroma	D) Dexamethasone	C) As it exits the stylomastoid foreman	B) Cleft palate	7	23.3	St. Dev.
2023-08-09 21:11:10	MS1	C) Streptococcus pneumoniae	A) Medial canthal tendon	d) 2nd branchial arch	A) 17	B) Right sided flap based on the supraorbital artery	A) Rhinovirus	E) Mucosa-associated lymphoid tissue lymphoma	E) It is associated with hyperparathyroidism.	a) CT scan of the neck and chest	D) Superior turbinate	A) Maxillary sinus	B) VEGF inhibitor	D) Mutation in a NADPH oxidase protein	E) 24 hours urine calcium level is 250 mg/dL.	D) Paramedian forehead flap	E) Is commonly caused by a parathyroid carcinoma.	E) Maxillary sinus	D) A high grade mucoepidermoid carcinoma	E) Staphylococcus epidermidis	E) IV ampicillin-sulbactam	D) Emergent CT angiography.	D) Deep	D) Epiglottis	A) Squamous cell carcinoma	C) 3rd	C) Restless leg syndrome	A) Juvenile Nasopharyngeal Angiofibroma	D) Dexamethasone	A) The cerebellopontine angle	B) Cleft palate	9	30	7.0997
2023-08-09 21:19:19	MS1	B) Staphylococcus aureus	D) Whitnall ligament	c) 1st branchial groove	D) 15	B) Right sided flap based on the supraorbital artery	A) Rhinovirus	E) Mucosa-associated lymphoid tissue lymphoma	B) This disease is associated with TP53 mutation.	B) Flexible laryngoscopy	A) Aggar nasi cell	A) Maxillary sinus	D) mTOR inhibitor	B) Mutation in a gene that regulates mRNA silencing.	C) Serum calcium level is 0.5 mg/dl greater than the upper limit of normal.	E) Auricular cartilage graft.	E) Is commonly caused by a parathyroid carcinoma.	D) Lamina papyracea	E) A pleomorphic adenoma	E) Staphylococcus epidermidis	D) IV Amphotericin	E) Remove the tracheostomy tube.	D) Deep	B) True vocal fold	A) Squamous cell carcinoma	C) 3rd	C) Restless leg syndrome	D) Rhabdomyosarcoma	B) Botulism toxin	C) As it exits the stylomastoid foreman	B) Cleft palate	8	26.7
2023-08-10 07:32:00	MS1	B) Staphylococcus aureus	B) Lateral canthal tendon	d) 2nd branchial arch	A) 17	C) Left sided flap based on the angular artery.	A) Rhinovirus	A) Chronic lymphocytic leukemia	C) Children have a higher likelihood of having cervical metastasis compared to adults.	B) Flexible laryngoscopy	D) Superior turbinate	D) Sphenoid sinus	C) RANKL inhibitor	C) Mutation in a tyrosine kinase protein	A) Bone mineral density reduced by more than 1 standard deviation by T-Score	B) Radial forearm free flap	B) Patients will have an increase in urine phosphate levels	B) Sphenoid sinus	C) An adenoid cystic carcinoma involving the facial nerve.	A) Helicobacter pylori	A) IV Vancomycin	D) Emergent CT angiography.	D) Deep	C) Subglottic airway	D) Rhinoscleroma	A) 1st	C) Restless leg syndrome	A) Juvenile Nasopharyngeal Angiofibroma	B) Botulism toxin	E) Within the internal auditory canal.	B) Cleft palate	8	26.7
2023-08-10 18:34:15	MS1	A) Pseudomonas aeruginosa	C) Lockwood ligament	b) 2nd branchial groove	D) 15	D) Right sided flap based on the angular artery	A) Rhinovirus	C) Hodgkin's lymphoma	A) There is approximately 50% chance of having cervical metastatic disease at diagnosis in the general population.	D) Lateral chest x-rays	D) Superior turbinate	D) Sphenoid sinus	A) PD-L1 inhibitor	A) Mutation in a gene that regulates an electrolyte transporter protein.	C) Serum calcium level is 0.5 mg/dl greater than the upper limit of normal.	A) Continue with the planned temporalis muscle flap.	B) Patients will have an increase in urine phosphate levels	A) Fovea ethmoidalis	C) An adenoid cystic carcinoma involving the facial nerve.	B) Moraxella catarrhalis	B) IV Voriconazole	B) Emergent blood transfusion.	D) Deep	C) Subglottic airway	C) Hodgkin’s lymphoma	D) 4th	C) Restless leg syndrome	D) Rhabdomyosarcoma	B) Botulism toxin	C) As it exits the stylomastoid foreman	B) Cleft palate	10	33.3
2023-08-11 16:06:32	MS1	A) Pseudomonas aeruginosa	C) Lockwood ligament	b) 2nd branchial groove	C) 11	C) Left sided flap based on the angular artery.	A) Rhinovirus	C) Hodgkin's lymphoma	B) This disease is associated with TP53 mutation.	D) Lateral chest x-rays	B) Ethmoid bulla	D) Sphenoid sinus	E) TNF-Alpha inhibitor	E) Mutation of a dynein arm protein.	C) Serum calcium level is 0.5 mg/dl greater than the upper limit of normal.	C) Latissimus dorsi free flap	A) Is caused by one or more parathyroid adenoma in only 20% of cases.	C) Posterior table of the frontal sinus	D) A high grade mucoepidermoid carcinoma	A) Helicobacter pylori	A) IV Vancomycin	D) Emergent CT angiography.	A) Nodular	B) True vocal fold	D) Rhinoscleroma	B) 2nd	C) Restless leg syndrome	A) Juvenile Nasopharyngeal Angiofibroma	C) Methocarbamol	C) As it exits the stylomastoid foreman	B) Cleft palate	5	16.7
	Incorrect	4	7	4	2	7	0	3	7	8	6	7	7	6	8	6	6	5	4	8	7	5	8	5	4	5	8	6	4	7	8
	Correct	4	1	4	6	1	8	5	1	0	2	1	1	2	0	2	2	3	4	0	1	3	0	3	4	3	0	2	4	1	0
	Total	8	8	8	8	8	8	8	8	8	8	8	8	8	8	8	8	8	8	8	8	8	8	8	8	8	8	8	8	8	8
	Percent Correct	0.5	0.125	0.5	0.75	0.125	1	0.625	0.125	0	0.25	0.125	0.125	0.25	0	0.25	0.25	0.375	0.5	0	0.125	0.375	0	0.375	0.5	0.375	0	0.25	0.5	0.125	0
																																		Average
2023-06-26 18:29:52	MS2	A) Pseudomonas aeruginosa	C) Lockwood ligament	a) 1st branchial arch	A) 17	B) Right sided flap based on the supraorbital artery	A) Rhinovirus	A) Chronic lymphocytic leukemia	D) Patients will have higher levels of blood calcitonin levels.	D) Lateral chest x-rays	B) Ethmoid bulla	D) Sphenoid sinus	B) VEGF inhibitor	D) Mutation in a NADPH oxidase protein	E) 24 hours urine calcium level is 250 mg/dL.	D) Paramedian forehead flap	B) Patients will have an increase in urine phosphate levels	E) Maxillary sinus	C) An adenoid cystic carcinoma involving the facial nerve.	B) Moraxella catarrhalis	D) IV Amphotericin	B) Emergent blood transfusion.	D) Deep	B) True vocal fold	D) Rhinoscleroma	C) 3rd	D) Periodic limb movement disorder	D) Rhabdomyosarcoma	C) Methocarbamol	C) As it exits the stylomastoid foreman	B) Cleft palate	8	26.7	31.4429
2023-06-26 20:33:02	MS2	C) Streptococcus pneumoniae	E) Muller's muscle	a) 1st branchial arch	A) 17	B) Right sided flap based on the supraorbital artery	A) Rhinovirus	B) Chronic myeloid leukemia	B) This disease is associated with TP53 mutation.	B) Flexible laryngoscopy	B) Ethmoid bulla	C) Frontal sinus	B) VEGF inhibitor	B) Mutation in a gene that regulates mRNA silencing.	C) Serum calcium level is 0.5 mg/dl greater than the upper limit of normal.	E) Auricular cartilage graft.	A) Is caused by one or more parathyroid adenoma in only 20% of cases.	E) Maxillary sinus	C) An adenoid cystic carcinoma involving the facial nerve.	B) Moraxella catarrhalis	D) IV Amphotericin	B) Emergent blood transfusion.	B) Sclerosing	D) Epiglottis	A) Squamous cell carcinoma	B) 2nd	D) Periodic limb movement disorder	A) Juvenile Nasopharyngeal Angiofibroma	D) Dexamethasone	C) As it exits the stylomastoid foreman	B) Cleft palate	6	20
2023-06-27 10:56:59	MS2	A) Pseudomonas aeruginosa	B) Lateral canthal tendon	d) 2nd branchial arch	A) 17	B) Right sided flap based on the supraorbital artery	A) Rhinovirus	E) Mucosa-associated lymphoid tissue lymphoma	A) There is approximately 50% chance of having cervical metastatic disease at diagnosis in the general population.	B) Flexible laryngoscopy	C) Middle turbinate	A) Maxillary sinus	B) VEGF inhibitor	A) Mutation in a gene that regulates an electrolyte transporter protein.	C) Serum calcium level is 0.5 mg/dl greater than the upper limit of normal.	D) Paramedian forehead flap	C) Patients will have an increase in urine sodium levels	B) Sphenoid sinus	A) A papillary cystadenoma lymphomatosum tumor on frozen section.	D) Streptococcus pneumoniae	D) IV Amphotericin	A) Hyperinflate the tracheostomy balloon cuff.	D) Deep	C) Subglottic airway	C) Hodgkin’s lymphoma	C) 3rd	C) Restless leg syndrome	C) Lymphoma	C) Methocarbamol	B) The perigeniculate region	E) Hyperkalemia	12	40	St. Dev.
2023-06-27 13:02:32	MS2	A) Pseudomonas aeruginosa	B) Lateral canthal tendon	a) 1st branchial arch	A) 17	B) Right sided flap based on the supraorbital artery	D) Parainfluenza virus	E) Mucosa-associated lymphoid tissue lymphoma	D) Patients will have higher levels of blood calcitonin levels.	E) Heimlich maneuver	B) Ethmoid bulla	B) Anterior ethmoid sinus	B) VEGF inhibitor	A) Mutation in a gene that regulates an electrolyte transporter protein.	D) Creatine clearance is reduced by 20% for the age in absence of another cause.	D) Paramedian forehead flap	E) Is commonly caused by a parathyroid carcinoma.	B) Sphenoid sinus	C) An adenoid cystic carcinoma involving the facial nerve.	D) Streptococcus pneumoniae	D) IV Amphotericin	A) Hyperinflate the tracheostomy balloon cuff.	D) Deep	A) Nasopharynx	E) Rhinosporidiosis	C) 3rd	D) Periodic limb movement disorder	D) Rhabdomyosarcoma	A) Propranolol	C) As it exits the stylomastoid foreman	B) Cleft palate	9	30	7.66047
2023-06-29 22:10:02	MS2	A) Pseudomonas aeruginosa	D) Whitnall ligament	a) 1st branchial arch	E) 22	C) Left sided flap based on the angular artery.	A) Rhinovirus	C) Hodgkin's lymphoma	C) Children have a higher likelihood of having cervical metastasis compared to adults.	C) Operative bronchoscopy	A) Aggar nasi cell	C) Frontal sinus	B) VEGF inhibitor	E) Mutation of a dynein arm protein.	A) Bone mineral density reduced by more than 1 standard deviation by T-Score	C) Latissimus dorsi free flap	A) Is caused by one or more parathyroid adenoma in only 20% of cases.	C) Posterior table of the frontal sinus	C) An adenoid cystic carcinoma involving the facial nerve.	D) Streptococcus pneumoniae	B) IV Voriconazole	C) Place your finger into the stoma to hold pressure.	A) Nodular	A) Nasopharynx	A) Squamous cell carcinoma	C) 3rd	C) Restless leg syndrome	B) Chordoma	D) Dexamethasone	C) As it exits the stylomastoid foreman	B) Cleft palate	12	40
2023-06-30 10:10:12	MS2	D) Actinomyces Israeli	D) Whitnall ligament	e) 1st branchial pouch	A) 17	B) Right sided flap based on the supraorbital artery	C) Influenza virus	C) Hodgkin's lymphoma	D) Patients will have higher levels of blood calcitonin levels.	C) Operative bronchoscopy	B) Ethmoid bulla	B) Anterior ethmoid sinus	D) mTOR inhibitor	A) Mutation in a gene that regulates an electrolyte transporter protein.	D) Creatine clearance is reduced by 20% for the age in absence of another cause.	B) Radial forearm free flap	C) Patients will have an increase in urine sodium levels	B) Sphenoid sinus	D) A high grade mucoepidermoid carcinoma	B) Moraxella catarrhalis	D) IV Amphotericin	C) Place your finger into the stoma to hold pressure.	B) Sclerosing	D) Epiglottis	E) Rhinosporidiosis	C) 3rd	D) Periodic limb movement disorder	C) Lymphoma	B) Botulism toxin	B) The perigeniculate region	D) Coloboma	11	36.7
2023-07-17 16:13:35	MS2	B) Staphylococcus aureus	A) Medial canthal tendon	a) 1st branchial arch	D) 15	D) Right sided flap based on the angular artery	B) Respiratory syncytial virus	E) Mucosa-associated lymphoid tissue lymphoma	B) This disease is associated with TP53 mutation.	C) Operative bronchoscopy	B) Ethmoid bulla	D) Sphenoid sinus	B) VEGF inhibitor	C) Mutation in a tyrosine kinase protein	A) Bone mineral density reduced by more than 1 standard deviation by T-Score	C) Latissimus dorsi free flap	E) Is commonly caused by a parathyroid carcinoma.	B) Sphenoid sinus	C) An adenoid cystic carcinoma involving the facial nerve.	E) Staphylococcus epidermidis	A) IV Vancomycin	A) Hyperinflate the tracheostomy balloon cuff.	B) Sclerosing	D) Epiglottis	D) Rhinoscleroma	D) 4th	C) Restless leg syndrome	A) Juvenile Nasopharyngeal Angiofibroma	D) Dexamethasone	C) As it exits the stylomastoid foreman	A) Thymic aplasia	8	26.7
	Incorrect	3	5	6	2	7	3	4	6	4	6	5	1	4	7	7	6	7	6	4	6	4	4	4	5	2	3	5	6	5	6
	Correct	4	2	1	5	0	4	3	1	3	1	2	6	3	0	0	1	0	1	3	1	3	3	3	2	5	4	2	1	2	1
	Total	7	7	7	7	7	7	7	7	7	7	7	7	7	7	7	7	7	7	7	7	7	7	7	7	7	7	7	7	7	7
	Percent Correct	0.571429	0.285714	0.142857	0.714286	0	0.571429	0.428571	0.142857	0.428571	0.142857	0.285714	0.857143	0.428571	0	0	0.142857	0	0.142857	0.428571	0.142857	0.428571	0.428571	0.428571	0.285714	0.714286	0.571429	0.285714	0.142857	0.285714	0.142857
																																		Average
2023-04-26 18:10:09	MS3	A) Pseudomonas aeruginosa	B) Lateral canthal tendon	d) 2nd branchial arch	A) 17	E) Right sided flap based on the supraorbital artery.	A) Rhinovirus	E) Mucosa-associated lymphoid tissue lymphoma	C) Children have a higher likelihood of having cervical metastasis compared to adults.	C) Operative bronchoscopy	B) Ethmoid bulla	B) Anterior ethmoid sinus	B) VEGF inhibitor	A) Mutation in a gene that regulates an electrolyte transporter protein.	B) The patient is younger then 50 years old.	D) Paramedian forehead flap	B) Patients will have an increase in urine phosphate levels	A) Fovea ethmoidalis	D) A high grade mucoepidermoid carcinoma	D) Streptococcus pneumoniae	B) IV Voriconazole	D) Emergent CT angiography.	D) Deep	C) Subglottic airway	E) Rhinosporidiosis	C) 3rd	D) Periodic limb movement disorder	D) Rhabdomyosarcoma	A) Propranolol	E) Within the internal auditory canal.	D) Coloboma	18	60	36
2023-06-26 12:58:12	MS3	A) Pseudomonas aeruginosa	C) Lockwood ligament	d) 2nd branchial arch	A) 17	C) Left sided flap based on the angular artery.	B) Respiratory syncytial virus	D) Large B cell lymphoma	D) Patients will have higher levels of blood calcitonin levels.	C) Operative bronchoscopy	E) Onodi cell	A) Maxillary sinus	A) PD-L1 inhibitor	A) Mutation in a gene that regulates an electrolyte transporter protein.	D) Creatine clearance is reduced by 20% for the age in absence of another cause.	B) Radial forearm free flap	B) Patients will have an increase in urine phosphate levels	B) Sphenoid sinus	D) A high grade mucoepidermoid carcinoma	B) Moraxella catarrhalis	D) IV Amphotericin	A) Hyperinflate the tracheostomy balloon cuff.	D) Deep	B) True vocal fold	E) Rhinosporidiosis	D) 4th	C) Restless leg syndrome	D) Rhabdomyosarcoma	B) Botulism toxin	C) As it exits the stylomastoid foreman	D) Coloboma	12	40
2023-06-26 13:46:52	MS3	A) Pseudomonas aeruginosa	C) Lockwood ligament	d) 2nd branchial arch	A) 17	B) Right sided flap based on the supraorbital artery	C) Influenza virus	E) Mucosa-associated lymphoid tissue lymphoma	E) It is associated with hyperparathyroidism.	E) Heimlich maneuver	C) Middle turbinate	E) Posterior ethmoid sinus	B) VEGF inhibitor	C) Mutation in a tyrosine kinase protein	E) 24 hours urine calcium level is 250 mg/dL.	D) Paramedian forehead flap	A) Is caused by one or more parathyroid adenoma in only 20% of cases.	E) Maxillary sinus	D) A high grade mucoepidermoid carcinoma	B) Moraxella catarrhalis	D) IV Amphotericin	C) Place your finger into the stoma to hold pressure.	D) Deep	C) Subglottic airway	E) Rhinosporidiosis	B) 2nd	C) Restless leg syndrome	D) Rhabdomyosarcoma	D) Dexamethasone	E) Within the internal auditory canal.	B) Cleft palate	8	26.7	St. Dev.
2023-06-26 19:47:25	MS3	A) Pseudomonas aeruginosa	C) Lockwood ligament	d) 2nd branchial arch	E) 22	B) Right sided flap based on the supraorbital artery	A) Rhinovirus	E) Mucosa-associated lymphoid tissue lymphoma	A) There is approximately 50% chance of having cervical metastatic disease at diagnosis in the general population.	B) Flexible laryngoscopy	A) Aggar nasi cell	A) Maxillary sinus	A) PD-L1 inhibitor	A) Mutation in a gene that regulates an electrolyte transporter protein.	C) Serum calcium level is 0.5 mg/dl greater than the upper limit of normal.	A) Continue with the planned temporalis muscle flap.	B) Patients will have an increase in urine phosphate levels	D) Lamina papyracea	D) A high grade mucoepidermoid carcinoma	B) Moraxella catarrhalis	D) IV Amphotericin	D) Emergent CT angiography.	D) Deep	B) True vocal fold	C) Hodgkin’s lymphoma	C) 3rd	D) Periodic limb movement disorder	D) Rhabdomyosarcoma	B) Botulism toxin	C) As it exits the stylomastoid foreman	B) Cleft palate	12	40	13.6852
2023-06-26 20:06:25	MS3	A) Pseudomonas aeruginosa	E) Muller's muscle	b) 2nd branchial groove	A) 17	B) Right sided flap based on the supraorbital artery	B) Respiratory syncytial virus	E) Mucosa-associated lymphoid tissue lymphoma	B) This disease is associated with TP53 mutation.	D) Lateral chest x-rays	B) Ethmoid bulla	A) Maxillary sinus	B) VEGF inhibitor	A) Mutation in a gene that regulates an electrolyte transporter protein.	C) Serum calcium level is 0.5 mg/dl greater than the upper limit of normal.	C) Latissimus dorsi free flap	D) Patients will have normal PTH (parathyroid hormone) levels	B) Sphenoid sinus	D) A high grade mucoepidermoid carcinoma	D) Streptococcus pneumoniae	D) IV Amphotericin	B) Emergent blood transfusion.	D) Deep	C) Subglottic airway	D) Rhinoscleroma	D) 4th	B) Central obstructive sleep apnea	D) Rhabdomyosarcoma	A) Propranolol	C) As it exits the stylomastoid foreman	A) Thymic aplasia	9	30
2023-06-27 02:20:09	MS3	A) Pseudomonas aeruginosa	A) Medial canthal tendon	a) 1st branchial arch	E) 22	D) Right sided flap based on the angular artery	A) Rhinovirus	E) Mucosa-associated lymphoid tissue lymphoma	E) It is associated with hyperparathyroidism.	C) Operative bronchoscopy	C) Middle turbinate	B) Anterior ethmoid sinus	B) VEGF inhibitor	A) Mutation in a gene that regulates an electrolyte transporter protein.	A) Bone mineral density reduced by more than 1 standard deviation by T-Score	C) Latissimus dorsi free flap	B) Patients will have an increase in urine phosphate levels	C) Posterior table of the frontal sinus	C) An adenoid cystic carcinoma involving the facial nerve.	B) Moraxella catarrhalis	D) IV Amphotericin	C) Place your finger into the stoma to hold pressure.	D) Deep	C) Subglottic airway	D) Rhinoscleroma	C) 3rd	D) Periodic limb movement disorder	D) Rhabdomyosarcoma	A) Propranolol	B) The perigeniculate region	D) Coloboma	12	40
2023-06-30 08:16:11	MS3	B) Staphylococcus aureus	E) Muller's muscle	e) 1st branchial pouch	C) 11	B) Right sided flap based on the supraorbital artery	C) Influenza virus	D) Large B cell lymphoma	D) Patients will have higher levels of blood calcitonin levels.	D) Lateral chest x-rays	B) Ethmoid bulla	E) Posterior ethmoid sinus	E) TNF-Alpha inhibitor	A) Mutation in a gene that regulates an electrolyte transporter protein.	C) Serum calcium level is 0.5 mg/dl greater than the upper limit of normal.	E) Auricular cartilage graft.	E) Is commonly caused by a parathyroid carcinoma.	C) Posterior table of the frontal sinus	E) A pleomorphic adenoma	B) Moraxella catarrhalis	D) IV Amphotericin	A) Hyperinflate the tracheostomy balloon cuff.	D) Deep	A) Nasopharynx	C) Hodgkin’s lymphoma	D) 4th	C) Restless leg syndrome	D) Rhabdomyosarcoma	A) Propranolol	D) The vertical segement of the facial nerve	E) Hyperkalemia	4	13.3
2023-07-16 16:37:58	MS3	C) Streptococcus pneumoniae	B) Lateral canthal tendon	b) 2nd branchial groove	D) 15	C) Left sided flap based on the angular artery.	D) Parainfluenza virus	D) Large B cell lymphoma	A) There is approximately 50% chance of having cervical metastatic disease at diagnosis in the general population.	B) Flexible laryngoscopy	B) Ethmoid bulla	D) Sphenoid sinus	B) VEGF inhibitor	E) Mutation of a dynein arm protein.	C) Serum calcium level is 0.5 mg/dl greater than the upper limit of normal.	D) Paramedian forehead flap	B) Patients will have an increase in urine phosphate levels	B) Sphenoid sinus	D) A high grade mucoepidermoid carcinoma	E) Staphylococcus epidermidis	D) IV Amphotericin	C) Place your finger into the stoma to hold pressure.	D) Deep	C) Subglottic airway	D) Rhinoscleroma	D) 4th	C) Restless leg syndrome	D) Rhabdomyosarcoma	D) Dexamethasone	D) The vertical segement of the facial nerve	A) Thymic aplasia	6	20
2023-07-16 17:04:41	MS3	C) Streptococcus pneumoniae	C) Lockwood ligament	d) 2nd branchial arch	A) 17	D) Right sided flap based on the angular artery	A) Rhinovirus	D) Large B cell lymphoma	B) This disease is associated with TP53 mutation.	C) Operative bronchoscopy	A) Aggar nasi cell	C) Frontal sinus	B) VEGF inhibitor	A) Mutation in a gene that regulates an electrolyte transporter protein.	D) Creatine clearance is reduced by 20% for the age in absence of another cause.	B) Radial forearm free flap	C) Patients will have an increase in urine sodium levels	A) Fovea ethmoidalis	E) A pleomorphic adenoma	D) Streptococcus pneumoniae	A) IV Vancomycin	B) Emergent blood transfusion.	D) Deep	B) True vocal fold	A) Squamous cell carcinoma	D) 4th	C) Restless leg syndrome	D) Rhabdomyosarcoma	C) Methocarbamol	A) The cerebellopontine angle	D) Coloboma	13	43.3
2023-07-12 10:17:23	MS3	A) Pseudomonas aeruginosa	D) Whitnall ligament	d) 2nd branchial arch	A) 17	A) Left sided flap based on the supratrochlear artery.	A) Rhinovirus	E) Mucosa-associated lymphoid tissue lymphoma	D) Patients will have higher levels of blood calcitonin levels.	a) CT scan of the neck and chest	A) Aggar nasi cell	A) Maxillary sinus	A) PD-L1 inhibitor	A) Mutation in a gene that regulates an electrolyte transporter protein.	B) The patient is younger then 50 years old.	C) Latissimus dorsi free flap	A) Is caused by one or more parathyroid adenoma in only 20% of cases.	A) Fovea ethmoidalis	D) A high grade mucoepidermoid carcinoma	C) Bacteroides fragilis	D) IV Amphotericin	D) Emergent CT angiography.	D) Deep	B) True vocal fold	E) Rhinosporidiosis	C) 3rd	C) Restless leg syndrome	A) Juvenile Nasopharyngeal Angiofibroma	C) Methocarbamol	D) The vertical segement of the facial nerve	A) Thymic aplasia	14	46.7
	Incorrect	3	9	4	4	9	5	4	9	6	7	9	4	2	9	9	5	7	3	7	9	8	10	10	7	6	7	1	8	9	6
	Correct	7	1	6	6	1	5	6	1	4	3	1	6	8	1	1	5	3	7	3	1	2	0	0	3	4	3	9	2	1	4
	Total	10	10	10	10	10	10	10	10	10	10	10	10	10	10	10	10	10	10	10	10	10	10	10	10	10	10	10	10	10	10
	Percent Correct	0.7	0.1	0.6	0.6	0.1	0.5	0.6	0.1	0.4	0.3	0.1	0.6	0.8	0.1	0.1	0.5	0.3	0.7	0.3	0.1	0.2	0	0	0.3	0.4	0.3	0.9	0.2	0.1	0.4
																																		Average
2023-06-26 15:05:12	MS4	A) Pseudomonas aeruginosa	B) Lateral canthal tendon	a) 1st branchial arch	E) 22	B) Right sided flap based on the supraorbital artery	A) Rhinovirus	C) Hodgkin's lymphoma	A) There is approximately 50% chance of having cervical metastatic disease at diagnosis in the general population.	B) Flexible laryngoscopy	D) Superior turbinate	A) Maxillary sinus	A) PD-L1 inhibitor	A) Mutation in a gene that regulates an electrolyte transporter protein.	E) 24 hours urine calcium level is 250 mg/dL.	D) Paramedian forehead flap	B) Patients will have an increase in urine phosphate levels	E) Maxillary sinus	B) A basal cell carcinoma	B) Moraxella catarrhalis	D) IV Amphotericin	A) Hyperinflate the tracheostomy balloon cuff.	D) Deep	C) Subglottic airway	C) Hodgkin’s lymphoma	B) 2nd	D) Periodic limb movement disorder	D) Rhabdomyosarcoma	A) Propranolol	C) As it exits the stylomastoid foreman	D) Coloboma	7	23.3	37.7667
2023-06-29 12:37:53	MS4	A) Pseudomonas aeruginosa	A) Medial canthal tendon	e) 1st branchial pouch	C) 11	D) Right sided flap based on the angular artery	A) Rhinovirus	E) Mucosa-associated lymphoid tissue lymphoma	B) This disease is associated with TP53 mutation.	C) Operative bronchoscopy	B) Ethmoid bulla	C) Frontal sinus	C) RANKL inhibitor	A) Mutation in a gene that regulates an electrolyte transporter protein.	A) Bone mineral density reduced by more than 1 standard deviation by T-Score	D) Paramedian forehead flap	B) Patients will have an increase in urine phosphate levels	B) Sphenoid sinus	A) A papillary cystadenoma lymphomatosum tumor on frozen section.	D) Streptococcus pneumoniae	D) IV Amphotericin	A) Hyperinflate the tracheostomy balloon cuff.	B) Sclerosing	C) Subglottic airway	D) Rhinoscleroma	C) 3rd	D) Periodic limb movement disorder	B) Chordoma	A) Propranolol	C) As it exits the stylomastoid foreman	D) Coloboma	13	43.3
2023-06-29 13:14:15	MS4	A) Pseudomonas aeruginosa	B) Lateral canthal tendon	d) 2nd branchial arch	B) 23	E) Right sided flap based on the supraorbital artery.	A) Rhinovirus	C) Hodgkin's lymphoma	B) This disease is associated with TP53 mutation.	C) Operative bronchoscopy	B) Ethmoid bulla	C) Frontal sinus	B) VEGF inhibitor	E) Mutation of a dynein arm protein.	E) 24 hours urine calcium level is 250 mg/dL.	B) Radial forearm free flap	B) Patients will have an increase in urine phosphate levels	C) Posterior table of the frontal sinus	E) A pleomorphic adenoma	E) Staphylococcus epidermidis	B) IV Voriconazole	D) Emergent CT angiography.	A) Nodular	A) Nasopharynx	C) Hodgkin’s lymphoma	B) 2nd	D) Periodic limb movement disorder	A) Juvenile Nasopharyngeal Angiofibroma	B) Botulism toxin	C) As it exits the stylomastoid foreman	D) Coloboma	10	33.3	St. Dev.
2023-06-29 16:11:45	MS4	C) Streptococcus pneumoniae	A) Medial canthal tendon	d) 2nd branchial arch	A) 17	D) Right sided flap based on the angular artery	A) Rhinovirus	E) Mucosa-associated lymphoid tissue lymphoma	A) There is approximately 50% chance of having cervical metastatic disease at diagnosis in the general population.	B) Flexible laryngoscopy	B) Ethmoid bulla	E) Posterior ethmoid sinus	B) VEGF inhibitor	A) Mutation in a gene that regulates an electrolyte transporter protein.	A) Bone mineral density reduced by more than 1 standard deviation by T-Score	B) Radial forearm free flap	B) Patients will have an increase in urine phosphate levels	B) Sphenoid sinus	A) A papillary cystadenoma lymphomatosum tumor on frozen section.	D) Streptococcus pneumoniae	D) IV Amphotericin	A) Hyperinflate the tracheostomy balloon cuff.	D) Deep	A) Nasopharynx	A) Squamous cell carcinoma	D) 4th	D) Periodic limb movement disorder	D) Rhabdomyosarcoma	B) Botulism toxin	D) The vertical segement of the facial nerve	D) Coloboma	12	40	8.36222
2023-07-10 22:11:01	MS4	A) Pseudomonas aeruginosa	C) Lockwood ligament	d) 2nd branchial arch	A) 17	D) Right sided flap based on the angular artery	A) Rhinovirus	E) Mucosa-associated lymphoid tissue lymphoma	A) There is approximately 50% chance of having cervical metastatic disease at diagnosis in the general population.	C) Operative bronchoscopy	B) Ethmoid bulla	B) Anterior ethmoid sinus	B) VEGF inhibitor	A) Mutation in a gene that regulates an electrolyte transporter protein.	A) Bone mineral density reduced by more than 1 standard deviation by T-Score	C) Latissimus dorsi free flap	B) Patients will have an increase in urine phosphate levels	B) Sphenoid sinus	C) An adenoid cystic carcinoma involving the facial nerve.	B) Moraxella catarrhalis	B) IV Voriconazole	A) Hyperinflate the tracheostomy balloon cuff.	E) Pigmented	A) Nasopharynx	D) Rhinoscleroma	E) 5th	D) Periodic limb movement disorder	D) Rhabdomyosarcoma	A) Propranolol	C) As it exits the stylomastoid foreman	D) Coloboma	14	46.7
2023-07-17 10:40:31	MS4	A) Pseudomonas aeruginosa	B) Lateral canthal tendon	d) 2nd branchial arch	D) 15	E) Right sided flap based on the supraorbital artery.	A) Rhinovirus	E) Mucosa-associated lymphoid tissue lymphoma	A) There is approximately 50% chance of having cervical metastatic disease at diagnosis in the general population.	B) Flexible laryngoscopy	E) Onodi cell	A) Maxillary sinus	B) VEGF inhibitor	A) Mutation in a gene that regulates an electrolyte transporter protein.	A) Bone mineral density reduced by more than 1 standard deviation by T-Score	A) Continue with the planned temporalis muscle flap.	B) Patients will have an increase in urine phosphate levels	B) Sphenoid sinus	D) A high grade mucoepidermoid carcinoma	D) Streptococcus pneumoniae	D) IV Amphotericin	C) Place your finger into the stoma to hold pressure.	D) Deep	E) Piriform recess	C) Hodgkin’s lymphoma	D) 4th	C) Restless leg syndrome	D) Rhabdomyosarcoma	A) Propranolol	A) The cerebellopontine angle	A) Thymic aplasia	12	40
	Incorrect	1	6	2	4	6	0	3	6	3	6	4	2	1	6	5	0	6	5	3	4	2	5	6	4	5	1	2	4	6	1
	Correct	5	0	4	2	0	6	3	0	3	0	2	4	5	0	1	6	0	1	3	2	4	1	0	2	1	5	4	2	0	5
	Total	6	6	6	6	6	6	6	6	6	6	6	6	6	6	6	6	6	6	6	6	6	6	6	6	6	6	6	6	6	6
	Percent Correct	0.833333	0	0.666667	0.333333	0	1	0.5	0	0.5	0	0.333333	0.666667	0.833333	0	0.166667	1	0	0.166667	0.5	0.333333	0.666667	0.166667	0	0.333333	0.166667	0.833333	0.666667	0.333333	0	0.833333
																																		Average
2023-07-15 21:51:26	PGY1	A) Pseudomonas aeruginosa	B) Lateral canthal tendon	a) 1st branchial arch	A) 17	D) Right sided flap based on the angular artery	A) Rhinovirus	E) Mucosa-associated lymphoid tissue lymphoma	D) Patients will have higher levels of blood calcitonin levels.	B) Flexible laryngoscopy	A) Aggar nasi cell	D) Sphenoid sinus	B) VEGF inhibitor	A) Mutation in a gene that regulates an electrolyte transporter protein.	E) 24 hours urine calcium level is 250 mg/dL.	A) Continue with the planned temporalis muscle flap.	A) Is caused by one or more parathyroid adenoma in only 20% of cases.	B) Sphenoid sinus	D) A high grade mucoepidermoid carcinoma	D) Streptococcus pneumoniae	D) IV Amphotericin	A) Hyperinflate the tracheostomy balloon cuff.	B) Sclerosing	A) Nasopharynx	C) Hodgkin’s lymphoma	A) 1st	C) Restless leg syndrome	D) Rhabdomyosarcoma	B) Botulism toxin	E) Within the internal auditory canal.	A) Thymic aplasia	15	50	49.175
2023-08-06 13:16:37	PGY1	A) Pseudomonas aeruginosa	A) Medial canthal tendon	e) 1st branchial pouch	E) 22	E) Right sided flap based on the supraorbital artery.	B) Respiratory syncytial virus	E) Mucosa-associated lymphoid tissue lymphoma	C) Children have a higher likelihood of having cervical metastasis compared to adults.	C) Operative bronchoscopy	A) Aggar nasi cell	A) Maxillary sinus	B) VEGF inhibitor	A) Mutation in a gene that regulates an electrolyte transporter protein.	B) The patient is younger then 50 years old.	D) Paramedian forehead flap	B) Patients will have an increase in urine phosphate levels	B) Sphenoid sinus	D) A high grade mucoepidermoid carcinoma	D) Streptococcus pneumoniae	D) IV Amphotericin	C) Place your finger into the stoma to hold pressure.	A) Nodular	A) Nasopharynx	E) Rhinosporidiosis	D) 4th	D) Periodic limb movement disorder	B) Chordoma	B) Botulism toxin	C) As it exits the stylomastoid foreman	D) Coloboma	13	43.3
2023-08-10 15:21:07	PGY1	A) Pseudomonas aeruginosa	B) Lateral canthal tendon	a) 1st branchial arch	A) 17	A) Left sided flap based on the supratrochlear artery.	A) Rhinovirus	E) Mucosa-associated lymphoid tissue lymphoma	B) This disease is associated with TP53 mutation.	B) Flexible laryngoscopy	A) Aggar nasi cell	A) Maxillary sinus	B) VEGF inhibitor	A) Mutation in a gene that regulates an electrolyte transporter protein.	E) 24 hours urine calcium level is 250 mg/dL.	E) Auricular cartilage graft.	B) Patients will have an increase in urine phosphate levels	A) Fovea ethmoidalis	D) A high grade mucoepidermoid carcinoma	B) Moraxella catarrhalis	B) IV Voriconazole	A) Hyperinflate the tracheostomy balloon cuff.	B) Sclerosing	C) Subglottic airway	D) Rhinoscleroma	D) 4th	D) Periodic limb movement disorder	D) Rhabdomyosarcoma	B) Botulism toxin	E) Within the internal auditory canal.	A) Thymic aplasia	17	56.7	St. Dev.
2023-08-10 20:43:33	PGY1	C) Streptococcus pneumoniae	B) Lateral canthal tendon	d) 2nd branchial arch	E) 22	A) Left sided flap based on the supratrochlear artery.	A) Rhinovirus	E) Mucosa-associated lymphoid tissue lymphoma	C) Children have a higher likelihood of having cervical metastasis compared to adults.	B) Flexible laryngoscopy	A) Aggar nasi cell	A) Maxillary sinus	E) TNF-Alpha inhibitor	C) Mutation in a tyrosine kinase protein	B) The patient is younger then 50 years old.	C) Latissimus dorsi free flap	B) Patients will have an increase in urine phosphate levels	A) Fovea ethmoidalis	D) A high grade mucoepidermoid carcinoma	D) Streptococcus pneumoniae	B) IV Voriconazole	C) Place your finger into the stoma to hold pressure.	A) Nodular	A) Nasopharynx	E) Rhinosporidiosis	C) 3rd	D) Periodic limb movement disorder	A) Juvenile Nasopharyngeal Angiofibroma	A) Propranolol	C) As it exits the stylomastoid foreman	D) Coloboma	14	46.7	5.71394
	Incorrect	1	4	3	2	2	1	0	2	3	0	4	1	1	2	3	1	2	0	1	2	2	2	4	3	3	1	2	1	4	2
	Correct	3	0	1	2	2	3	4	2	1	4	0	3	3	2	1	3	2	4	3	2	2	2	0	1	1	3	2	3	0	2
	Total	4	4	4	4	4	4	4	4	4	4	4	4	4	4	4	4	4	4	4	4	4	4	4	4	4	4	4	4	4	4
	Percent Correct	0.75	0	0.25	0.5	0.5	0.75	1	0.5	0.25	1	0	0.75	0.75	0.5	0.25	0.75	0.5	1	0.75	0.5	0.5	0.5	0	0.25	0.25	0.75	0.5	0.75	0	0.5
																																		Average
2023-07-11 09:39:20	PGY2	C) Streptococcus pneumoniae	C) Lockwood ligament	b) 2nd branchial groove	A) 17	B) Right sided flap based on the supraorbital artery	A) Rhinovirus	C) Hodgkin's lymphoma	C) Children have a higher likelihood of having cervical metastasis compared to adults.	B) Flexible laryngoscopy	A) Aggar nasi cell	B) Anterior ethmoid sinus	D) mTOR inhibitor	A) Mutation in a gene that regulates an electrolyte transporter protein.	A) Bone mineral density reduced by more than 1 standard deviation by T-Score	D) Paramedian forehead flap	B) Patients will have an increase in urine phosphate levels	C) Posterior table of the frontal sinus	C) An adenoid cystic carcinoma involving the facial nerve.	D) Streptococcus pneumoniae	D) IV Amphotericin	A) Hyperinflate the tracheostomy balloon cuff.	D) Deep	C) Subglottic airway	C) Hodgkin’s lymphoma	C) 3rd	C) Restless leg syndrome	D) Rhabdomyosarcoma	B) Botulism toxin	B) The perigeniculate region	B) Cleft palate	13	43.3	56.675
2023-07-13 21:23:28	PGY2	A) Pseudomonas aeruginosa	E) Muller's muscle	d) 2nd branchial arch	C) 11	E) Right sided flap based on the supraorbital artery.	A) Rhinovirus	A) Chronic lymphocytic leukemia	A) There is approximately 50% chance of having cervical metastatic disease at diagnosis in the general population.	C) Operative bronchoscopy	A) Aggar nasi cell	C) Frontal sinus	B) VEGF inhibitor	A) Mutation in a gene that regulates an electrolyte transporter protein.	B) The patient is younger then 50 years old.	A) Continue with the planned temporalis muscle flap.	B) Patients will have an increase in urine phosphate levels	A) Fovea ethmoidalis	C) An adenoid cystic carcinoma involving the facial nerve.	D) Streptococcus pneumoniae	D) IV Amphotericin	A) Hyperinflate the tracheostomy balloon cuff.	B) Sclerosing	B) True vocal fold	D) Rhinoscleroma	C) 3rd	D) Periodic limb movement disorder	D) Rhabdomyosarcoma	B) Botulism toxin	D) The vertical segement of the facial nerve	D) Coloboma	20	66.7
2023-08-09 15:43:06	PGY2	A) Pseudomonas aeruginosa	A) Medial canthal tendon	a) 1st branchial arch	E) 22	A) Left sided flap based on the supratrochlear artery.	A) Rhinovirus	D) Large B cell lymphoma	C) Children have a higher likelihood of having cervical metastasis compared to adults.	C) Operative bronchoscopy	A) Aggar nasi cell	A) Maxillary sinus	B) VEGF inhibitor	A) Mutation in a gene that regulates an electrolyte transporter protein.	A) Bone mineral density reduced by more than 1 standard deviation by T-Score	B) Radial forearm free flap	B) Patients will have an increase in urine phosphate levels	B) Sphenoid sinus	C) An adenoid cystic carcinoma involving the facial nerve.	D) Streptococcus pneumoniae	D) IV Amphotericin	A) Hyperinflate the tracheostomy balloon cuff.	D) Deep	D) Epiglottis	E) Rhinosporidiosis	C) 3rd	C) Restless leg syndrome	A) Juvenile Nasopharyngeal Angiofibroma	A) Propranolol	E) Within the internal auditory canal.	D) Coloboma	15	50	St. Dev.
2023-08-10 19:25:30	PGY2	A) Pseudomonas aeruginosa	E) Muller's muscle	d) 2nd branchial arch	E) 22	B) Right sided flap based on the supraorbital artery	B) Respiratory syncytial virus	D) Large B cell lymphoma	C) Children have a higher likelihood of having cervical metastasis compared to adults.	C) Operative bronchoscopy	A) Aggar nasi cell	B) Anterior ethmoid sinus	B) VEGF inhibitor	A) Mutation in a gene that regulates an electrolyte transporter protein.	B) The patient is younger then 50 years old.	A) Continue with the planned temporalis muscle flap.	A) Is caused by one or more parathyroid adenoma in only 20% of cases.	A) Fovea ethmoidalis	D) A high grade mucoepidermoid carcinoma	B) Moraxella catarrhalis	D) IV Amphotericin	A) Hyperinflate the tracheostomy balloon cuff.	B) Sclerosing	D) Epiglottis	D) Rhinoscleroma	D) 4th	C) Restless leg syndrome	D) Rhabdomyosarcoma	B) Botulism toxin	B) The perigeniculate region	D) Coloboma	20	66.7	11.8946
	Incorrect	1	4	3	3	3	1	4	1	1	0	3	1	0	2	2	1	2	3	1	4	0	2	2	2	1	3	1	1	3	1
	Correct	3	0	1	1	1	3	0	3	3	4	1	3	4	2	2	3	2	1	3	0	4	2	2	2	3	1	3	3	1	3
	Total	4	4	4	4	4	4	4	4	4	4	4	4	4	4	4	4	4	4	4	4	4	4	4	4	4	4	4	4	4	4
	Percent Correct	0.75	0	0.25	0.25	0.25	0.75	0	0.75	0.75	1	0.25	0.75	1	0.5	0.5	0.75	0.5	0.25	0.75	0	1	0.5	0.5	0.5	0.75	0.25	0.75	0.75	0.25	0.75
																																		Average
2023-07-11 09:36:42	PGY3	A) Pseudomonas aeruginosa	D) Whitnall ligament	d) 2nd branchial arch	C) 11	A) Left sided flap based on the supratrochlear artery.	A) Rhinovirus	E) Mucosa-associated lymphoid tissue lymphoma	C) Children have a higher likelihood of having cervical metastasis compared to adults.	C) Operative bronchoscopy	A) Aggar nasi cell	C) Frontal sinus	B) VEGF inhibitor	A) Mutation in a gene that regulates an electrolyte transporter protein.	B) The patient is younger then 50 years old.	A) Continue with the planned temporalis muscle flap.	B) Patients will have an increase in urine phosphate levels	A) Fovea ethmoidalis	D) A high grade mucoepidermoid carcinoma	D) Streptococcus pneumoniae	D) IV Amphotericin	A) Hyperinflate the tracheostomy balloon cuff.	A) Nodular	D) Epiglottis	D) Rhinoscleroma	D) 4th	D) Periodic limb movement disorder	D) Rhabdomyosarcoma	B) Botulism toxin	B) The perigeniculate region	A) Thymic aplasia	24	80	70.825
2023-07-12 08:19:48	PGY3	A) Pseudomonas aeruginosa	E) Muller's muscle	a) 1st branchial arch	C) 11	A) Left sided flap based on the supratrochlear artery.	A) Rhinovirus	D) Large B cell lymphoma	A) There is approximately 50% chance of having cervical metastatic disease at diagnosis in the general population.	C) Operative bronchoscopy	A) Aggar nasi cell	E) Posterior ethmoid sinus	B) VEGF inhibitor	A) Mutation in a gene that regulates an electrolyte transporter protein.	B) The patient is younger then 50 years old.	A) Continue with the planned temporalis muscle flap.	B) Patients will have an increase in urine phosphate levels	A) Fovea ethmoidalis	D) A high grade mucoepidermoid carcinoma	D) Streptococcus pneumoniae	D) IV Amphotericin	A) Hyperinflate the tracheostomy balloon cuff.	B) Sclerosing	C) Subglottic airway	E) Rhinosporidiosis	D) 4th	A) Primary idiopathic hypersomnolence	D) Rhabdomyosarcoma	A) Propranolol	B) The perigeniculate region	D) Coloboma	18	60
2023-08-02 08:10:38	PGY3	A) Pseudomonas aeruginosa	D) Whitnall ligament	d) 2nd branchial arch	E) 22	A) Left sided flap based on the supratrochlear artery.	A) Rhinovirus	C) Hodgkin's lymphoma	A) There is approximately 50% chance of having cervical metastatic disease at diagnosis in the general population.	C) Operative bronchoscopy	A) Aggar nasi cell	C) Frontal sinus	B) VEGF inhibitor	A) Mutation in a gene that regulates an electrolyte transporter protein.	A) Bone mineral density reduced by more than 1 standard deviation by T-Score	B) Radial forearm free flap	B) Patients will have an increase in urine phosphate levels	D) Lamina papyracea	D) A high grade mucoepidermoid carcinoma	D) Streptococcus pneumoniae	B) IV Voriconazole	A) Hyperinflate the tracheostomy balloon cuff.	A) Nodular	D) Epiglottis	D) Rhinoscleroma	C) 3rd	D) Periodic limb movement disorder	D) Rhabdomyosarcoma	B) Botulism toxin	B) The perigeniculate region	D) Coloboma	22	73.3	St. Dev.
2023-08-02 08:53:05	PGY3	A) Pseudomonas aeruginosa	A) Medial canthal tendon	d) 2nd branchial arch	C) 11	A) Left sided flap based on the supratrochlear artery.	A) Rhinovirus	D) Large B cell lymphoma	D) Patients will have higher levels of blood calcitonin levels.	B) Flexible laryngoscopy	A) Aggar nasi cell	C) Frontal sinus	B) VEGF inhibitor	A) Mutation in a gene that regulates an electrolyte transporter protein.	E) 24 hours urine calcium level is 250 mg/dL.	A) Continue with the planned temporalis muscle flap.	B) Patients will have an increase in urine phosphate levels	A) Fovea ethmoidalis	D) A high grade mucoepidermoid carcinoma	D) Streptococcus pneumoniae	D) IV Amphotericin	A) Hyperinflate the tracheostomy balloon cuff.	D) Deep	D) Epiglottis	C) Hodgkin’s lymphoma	C) 3rd	C) Restless leg syndrome	D) Rhabdomyosarcoma	B) Botulism toxin	B) The perigeniculate region	D) Coloboma	21	70	8.33002
	Incorrect	0	2	1	4	0	0	3	3	1	0	1	0	0	2	1	0	1	0	0	3	0	3	1	2	2	2	0	1	0	1
	Correct	4	2	3	0	4	4	1	1	3	4	3	4	4	2	3	4	3	4	4	1	4	1	3	2	2	2	4	3	4	3
	Total	4	4	4	4	4	4	4	4	4	4	4	4	4	4	4	4	4	4	4	4	4	4	4	4	4	4	4	4	4	4
	Percent Correct	1	0.5	0.75	0	1	1	0.25	0.25	0.75	1	0.75	1	1	0.5	0.75	1	0.75	1	1	0.25	1	0.25	0.75	0.5	0.5	0.5	1	0.75	1	0.75
																																		Average
2023-08-02 08:46:23	PGY4	A) Pseudomonas aeruginosa	D) Whitnall ligament	a) 1st branchial arch	A) 17	A) Left sided flap based on the supratrochlear artery.	A) Rhinovirus	C) Hodgkin's lymphoma	C) Children have a higher likelihood of having cervical metastasis compared to adults.	C) Operative bronchoscopy	A) Aggar nasi cell	C) Frontal sinus	B) VEGF inhibitor	A) Mutation in a gene that regulates an electrolyte transporter protein.	B) The patient is younger then 50 years old.	B) Radial forearm free flap	B) Patients will have an increase in urine phosphate levels	A) Fovea ethmoidalis	D) A high grade mucoepidermoid carcinoma	D) Streptococcus pneumoniae	B) IV Voriconazole	A) Hyperinflate the tracheostomy balloon cuff.	A) Nodular	D) Epiglottis	D) Rhinoscleroma	C) 3rd	C) Restless leg syndrome	D) Rhabdomyosarcoma	B) Botulism toxin	D) The vertical segement of the facial nerve	D) Coloboma	25	83.3	83.3
	Incorrect	0	0																															St. Dev.
	Correct	1	1	0	1	1	1	0	1	1	1	1	1	1	1	0	1	1	1	1	1	1	0	1	1	1	0	1	1	0	1			0
	Total	1	1	1	1	1	1	1	1	1	1	1	1	1	1	1	1	1	1	1	1	1	1	1	1	1	1	1	1	1	1
	Percent Correct	1	1	0	1	1	1	0	1	1	1	1	1	1	1	0	1	1	1	1	1	1	0	1	1	1	0	1	1	0	1
																																		Average
2023-07-16 17:20:09	PGY5	A) Pseudomonas aeruginosa	D) Whitnall ligament	d) 2nd branchial arch	E) 22	A) Left sided flap based on the supratrochlear artery.	A) Rhinovirus	E) Mucosa-associated lymphoid tissue lymphoma	C) Children have a higher likelihood of having cervical metastasis compared to adults.	C) Operative bronchoscopy	A) Aggar nasi cell	C) Frontal sinus	B) VEGF inhibitor	A) Mutation in a gene that regulates an electrolyte transporter protein.	B) The patient is younger then 50 years old.	A) Continue with the planned temporalis muscle flap.	B) Patients will have an increase in urine phosphate levels	A) Fovea ethmoidalis	D) A high grade mucoepidermoid carcinoma	D) Streptococcus pneumoniae	D) IV Amphotericin	C) Place your finger into the stoma to hold pressure.	B) Sclerosing	D) Epiglottis	E) Rhinosporidiosis	C) 3rd	C) Restless leg syndrome	D) Rhabdomyosarcoma	A) Propranolol	B) The perigeniculate region	A) Thymic aplasia	24	80	84.4667
2023-08-06 16:20:34	PGY5	A) Pseudomonas aeruginosa	D) Whitnall ligament	d) 2nd branchial arch	A) 17	A) Left sided flap based on the supratrochlear artery.	A) Rhinovirus	D) Large B cell lymphoma	C) Children have a higher likelihood of having cervical metastasis compared to adults.	C) Operative bronchoscopy	A) Aggar nasi cell	C) Frontal sinus	B) VEGF inhibitor	A) Mutation in a gene that regulates an electrolyte transporter protein.	B) The patient is younger then 50 years old.	A) Continue with the planned temporalis muscle flap.	B) Patients will have an increase in urine phosphate levels	A) Fovea ethmoidalis	D) A high grade mucoepidermoid carcinoma	D) Streptococcus pneumoniae	D) IV Amphotericin	C) Place your finger into the stoma to hold pressure.	A) Nodular	D) Epiglottis	D) Rhinoscleroma	C) 3rd	C) Restless leg syndrome	D) Rhabdomyosarcoma	B) Botulism toxin	B) The perigeniculate region	D) Coloboma	26	86.7
2023-08-09 16:09:25	PGY5	A) Pseudomonas aeruginosa	D) Whitnall ligament	d) 2nd branchial arch	B) 23	A) Left sided flap based on the supratrochlear artery.	A) Rhinovirus	E) Mucosa-associated lymphoid tissue lymphoma	C) Children have a higher likelihood of having cervical metastasis compared to adults.	C) Operative bronchoscopy	A) Aggar nasi cell	C) Frontal sinus	B) VEGF inhibitor	A) Mutation in a gene that regulates an electrolyte transporter protein.	B) The patient is younger then 50 years old.	A) Continue with the planned temporalis muscle flap.	B) Patients will have an increase in urine phosphate levels	A) Fovea ethmoidalis	D) A high grade mucoepidermoid carcinoma	D) Streptococcus pneumoniae	D) IV Amphotericin	C) Place your finger into the stoma to hold pressure.	B) Sclerosing	D) Epiglottis	E) Rhinosporidiosis	C) 3rd	C) Restless leg syndrome	D) Rhabdomyosarcoma	B) Botulism toxin	B) The perigeniculate region	D) Coloboma	26	86.7	St. Dev.
																																		3.86825
	Incorrect	0	0	0	2	0	0	1	0	0	0	0	0	0	0	0	0	0	0	0	3	3	1	0	2	0	3	0	1	0	1
	Correct	3	3	3	1	3	3	2	3	3	3	3	3	3	3	3	3	3	3	3	0	0	2	3	1	3	0	3	2	3	2
	Total	3	3	3	3	3	3	3	3	3	3	3	3	3	3	3	3	3	3	3	3	3	3	3	3	3	3	3	3	3	3
	Percent Correct	1	1	1	0.333333	1	1	0.666667	1	1	1	1	1	1	1	1	1	1	1	1	0	0	0.666667	1	0.333333	1	0	1	0.666667	1	0.666667

## Sheet: ChatGPT Answers
ChatGPT	Version 3.5
Question #	Answer selected (A-E) Attempt 1	Right (1), Wrong (0)	Answer selected (A-E) Attempt 2	Right (1), Wrong (0)	Answer selected (A-E) Attempt 3	Right (1), Wrong (0)	Answer selected (A-E) Attempt 4	Right (1), Wrong (0)	Answer selected (A-E) Attempt 5	Right (1), Wrong (0)	Answer sheet
1	A	1	A	1	A	1	A	1	A	1	A
2	D	1	D	1	D	1	D	1	D	1	D
3	B	0	D	1	D	1	D	1	D	1	D
4	A	1	C	0	A	1	E	0	E	0	A
5	B	0	E	0	A	1	E	0	B	0	A
6	A	1	A	1	A	1	A	1	A	1	A
7	E	1	E	1	E	1	E	1	E	1	E
8	A	0	A	0	A	0	A	0	A	0	C
9	B	0	B	0	B	0	B	0	B	0	C
10	C	0	C	0	C	0	B	0	C	0	A
11	A	0	A	0	A	0	A	0	A	0	C
12	B	1	B	1	B	1	B	1	B	1	B
13	A	1	A	1	A	1	A	1	A	1	A
14	C	0	C	0	B	1	A	0	C	0	B
15	D	0	B	0	D	0	B	0	B	0	A
16	A	0	E	0	A	0	A	0	A	0	B
17	A	1	C	0	A	1	B	0	A	1	A
18	C	0	C	0	C	0	C	0	C	0	D
19	D	1	D	1	D	1	C	0	D	1	D
20	B	1	B	1	B	1	D	0	B	1	B
21	E	0	E	0	E	0	E	0	C	0	A
22	A	0	B	1	B	1	B	1	B	1	B
23	B	0	B	0	C	0	C	0	C	0	D
24	D	1	D	1	D	1	D	1	D	1	D
25	C	1	C	1	C	1	C	1	C	1	C
26	D	1	D	1	D	1	D	1	D	1	D
27	D	1	D	1	D	1	D	1	D	1	D
28	B	1	B	1	B	1	B	1	B	1	B
29	B	1	B	1	D	0	B	1	B	1	B
30	B	0	B	0	B	0	B	0	B	0	D
		16		16		19		14		17
